# Supplementary material for: The Mitochondrial Genomes of the Zoonotic Canine Filarial Parasites Dirofilaria (Nochtiella) repens and Candidatus Dirofilaria (Nochtiella) Honkongensis Provide Evidence for Presence of Cryptic Species
Source: PLoS Negl Trop Dis. 2016 Oct 11;10(10):e0005028. doi: 10.1371/journal.pntd.0005028 (PMC5058507; doi:10.1371/journal.pntd.0005028)
Supplement: S2 Supporting Information — (SH) [file pntd.0005028.s009.sh]

#Extract all reads and their partners (paired ends or mates) from fastq Files in current directory according to read list
#given in .csv File
mkdir output
for csvfile in *.csv ; do
	csvbase=$(basename "$csvfile" .csv)
	#Look for Read Names
	echo "Looking for Readnames in $csvbase"
	for fastqfile in *.fastq ; do
	fastqbase=$(basename "$fastqfile" .fastq)
	savename="$csvbase"_of_"$fastqfile"
	echo "...looking through $fastqfile and saving in  $savename"
	grep $fastqfile -F -A 3 -f $csvfile | grep -v '^--$' > output/$savename
	done
done
